# Supplementary material for: Synthesis, Antimicrobial, and Antibiofilm Activities of Some Novel 7-Methoxyquinoline Derivatives Bearing Sulfonamide Moiety against Urinary Tract Infection-Causing Pathogenic Microbes
Source: Int J Mol Sci. 2023 May 18;24(10):8933. doi: 10.3390/ijms24108933 (PMC10219129; doi:10.3390/ijms24108933)
Supplement: Supplementary file 1 [file ijms-24-08933-s001.zip]

Archive with 1 entries (1 files):
- ijms-2360752-supplementary.pdf
